# Supplementary material for: Safety of Drugs Used in Difficult-to-Treat Epileptic Syndromes: A Disproportionality Analysis Using the Eudravigilance Database
Source: Pharmaceuticals (Basel). 2025 Dec 16;18(12):1895. doi: 10.3390/ph18121895 (PMC12736221; doi:10.3390/ph18121895)
Supplement: Supplementary file 1 [file pharmaceuticals-18-01895-s001.zip]

Archive with 1 entries (1 files):
- pharmaceuticals-4030954-supplementary.pdf
